# Supplementary material for: Biocontrol Activity of Bacillus altitudinis CH05 and Bacillus tropicus CH13 Isolated from Capsicum annuum L. Seeds against Fungal Strains
Source: Microorganisms. 2024 Sep 25;12(10):1943. doi: 10.3390/microorganisms12101943 (PMC11509363; doi:10.3390/microorganisms12101943)
Supplement: Supplementary file 1 [file microorganisms-12-01943-s001.zip]

Archive with 1 entries (1 files):
- microorganisms-3201611-supplementary.pdf
